# Supplementary material for: Recognition of Gait Alterations Induced by Alcohol-Impairment Simulation Goggles Using Smartphone Accelerometer Signals
Source: Sensors (Basel). 2026 May 12;26(10):3038. doi: 10.3390/s26103038 (PMC13210851; doi:10.3390/s26103038)
Supplement: Supplementary file 1 [file sensors-26-03038-s001.zip]

Archive with 2 entries (2 files):
- Sensors_DMCS26_experiment.mat
- Sensors_DMCS26_experiment.txt
