# Supplementary material for: Recognition of Gait Alterations Induced by Alcohol-Impairment Simulation Goggles Using Smartphone Accelerometer Signals
Source: Sensors (Basel). 2026 May 12;26(10):3038. doi: 10.3390/s26103038 (PMC13210851; doi:10.3390/s26103038)
Supplement: Supplementary file 1 [file sensors-26-03038-s001.zip › Sensors_DMCS26_experiment.txt]

The dataset file contains the array Expression1 of dimensions 290,919 × 8.
The first column of the array (Expression1[:, 0]) specifies the subject identifier for whom the data sequence was collected.
The second column (Expression1[:, 1]) specifies the gait identifier corresponding to the recorded sequence.
The third, fourth, and fifth columns (Expression1[:, 2:5]) contain the measured linear acceleration.
The sixth, seventh, and eighth columns (Expression1[:, 5:8]) contain the measured angular acceleration.
The sampling frequency was 50 Hz.

Example usage in Python:

import numpy as np
import pandas as pd
import scipy.io as sio

mat_data = sio.loadmat(r'SciRep_DMCS25_experiment.mat')  # Loading the array
num_channels = 6
Expression1 = mat_data['Expression1']
persons_data = Expression1[:, 0]  # Subject identifiers
X_alldata = Expression1[:, 2:(2+num_channels)]  # Measured sensor data  
y_alldata = Expression1[:, 1]  # Gait/google type identifiers

# Range of subjects and labels
first_person = round(np.min(persons_data))
last_person = round(np.max(persons_data))
first_label = round(np.min(y_alldata)) # Gait/google type identifiers
last_label = round(np.max(y_alldata))  # Gait/google type identifiers

# Reading the data sequences for successive subjects and their trials
for idperson in range(first_person, last_person + 1):
    for idlabel in range(first_label, last_label + 1): 
        mask = (persons_data[:] == idperson) & (y_alldata[:] == idlabel)
        X_data = X_alldata[mask].astype(np.float32)  # Sensor data
        y_data = y_alldata[mask].astype(np.int64)    # Gait/google type identifiers
        N = X_data.shape[0]  # Length of the recorded measurement sequence (number of time steps)
        #...
